# Supplementary material for: Association Between Anti-Inflammatory Diet, Dietary Diversity, and Depressive Symptoms Among Chinese Pregnant Women
Source: Nutrients. 2025 Aug 29;17(17):2823. doi: 10.3390/nu17172823 (PMC12430108; doi:10.3390/nu17172823)
Supplement: Supplementary file 1 [file nutrients-17-02823-s001.zip]

Archive with 1 entries (1 files):
- nutrients-3824715-supplementary.pdf
